# Supplementary material for: Measuring the Built Environment in Studies of Child Health—A Meta-Narrative Review of Associations
Source: Int J Environ Res Public Health. 2021 Oct 13;18(20):10741. doi: 10.3390/ijerph182010741 (PMC8535212; doi:10.3390/ijerph182010741)
Supplement: Supplementary file 1 [file ijerph-18-10741-s001.zip]

Archive with 3 entries (2 files):
- Supplementary materials/
- Supplementary materials/Sumplementary Material S2.xlsx
- Supplementary materials/Suplementary Material S1.pdf
