# Supplementary material for: Measuring the Built Environment in Studies of Child Health—A Meta-Narrative Review of Associations
Source: Int J Environ Res Public Health. 2021 Oct 13;18(20):10741. doi: 10.3390/ijerph182010741 (PMC8535212; doi:10.3390/ijerph182010741)
Supplement: Supplementary file 1 [file ijerph-18-10741-s001.zip › Supplementary materials/Sumplementary Material S2.xlsx]

## Sheet: Table 3 and 4 data
Table 4 ID	Authors	Study Area	Study Location	Sample Age (years old)	Health Behaviour or Activity Outcome	Health Outcome	Social Factors	Statistical Model	Effect on Outcome (MVPA: Moderate to Vigorous Physical Activity, PA: Physical Activity, ST: Sedentary time, PIA: Physical Inactivity, AT: Active Travel, O: Objective, S-R: Self-reported)
1	(Autran et al., 2015)	500 m circular buffer around participant's home	Porto, Portugal	14-18	O MVPA/PA			Pearson bivariate correlations analysis	No association between PA and ST and walkability index, land use mix or street connectivity Moderate PA was associated with household density
2	(Barnett et al., 2017)		Quebec, Canada	8-10, 10-12	O MVPA/PA		Child-level factors: gender, sleep duration, and weekly frequency seeing friends, social and material deprivation child's obesity status, father and mother's obesity status, and parental education	Logistic regression models were estimated for each measure of inactivity	More likely to be inactive: girls were 75% to 85% (at age 8-10 y and 10-12 y) Reduced likelihood of being sendetary: outing with friends Increased the likelihood of being inactive: area deprivation at age 8-10y and perceived lack of safety at age 10-12y Decreased likelihood being inactive: Increased land use mix
3	(Bringolf-Isler et al., 2019)	200 m radius area around home	Switzerland	6-16 (in two age groups)	O MVPA/PA		Sex, age, household income, Swiss neigh- bourhood index of socio-economic position (SEP)	Linear regression models	Increase in MVPA : - More perceived personal safety and perceived access to green space Less cycling in adolescents: - Obj main street density and shorter distance to next PT
4	(Buck et al., 2019)	1250m network buffer around home	Germany, Italy, and Sweden. 7 study regions	3 - 15	O MVPA/PA		Age, sex, sports club membership, season, parents' education and qualification	Linear trajectories of Leisure PA and MVPA via linear mixed models accounting for repeated measurements nested within individuals	(Longitudinal evidence) Environmental support for leisure time PA: - Public open spaces (most protective for children) - Street connectivity and residential density (most supportive for adolescents) Increase in MVPA: - Moveablility index (in girls, all ages) - Open (green) spaces availability (girls, children) Reduced the decline of Leisure PA: - Moveability (Walkability) index (in boys) - Open (…
5	(Cain et al., 2014)	0.25 mile route along the street network from participant residences toward the nearest non-residential destination	San Diego, Seattle, and the Baltimore metropolitan areas, US	Children and Adolescent	O MVPA/PA		Age, sex, parental education, race (selection/sampling of areas based on walkability and income)	Mixed linear regression analyses adjusted for walkability	Active travel -Walking/biking for transport-, leisure/neighborhood PA, and objectively-measured PA associated with all MAPS scores. Walking/biking for transport associated to destinations and land use, streetscape, street segment, and intersection variables. Leisure/neighborhood PA associated to aesthetic variables. Children's neighourhood and non-school MVPA associated to: Private recreation, ov…
6	(Carver et al., 2010)	800m radius from home (19 primary schools)	Melbourne, Australia	8-9, 13-15, 15-17	O MVPA/PA			Linear regression analyses	S-R AT among younger girls (B=0.45, p=0.004) associated with number of traffic/pedestrian lights. S-R AT among younger girls (B = 0.0016, p = 0.015) and adolescent girls (B = 0.0016, p = 0.002) associated with total length of walking tracks (in meters). S-R AT (B = 0.03, p = 0.030) adolescent boys associated with intersection density. MVPA among younger boys before school (B = 1.55, p = 0.021) as…
7	(Colabianchi et al., 2019)	Neighbourhood around home address	South Carolina, US	10-13	O MVPA/PA		Age, sex and race/ethnicity % of residents living in poverty in the child’s census tract		neighbourhood physical activity environment (NPAE) Neighbourhoods were classified as non-supportive of PA if: (1) physical incivilities present on street segment, (2) few social spaces, and (3) PARA index score below the 50th percentile for the sample, which indicates less than 20 features across all PA. Interaction on Total PA: - time, NPAE and parent-reported support for PA (middle school) - ch…
8	(Crawford et al., 2010)	2000m radius of each participant’s residence (24 schools)	Melbourne, Australia	10-12	O MVPA/PA	objective BMI z-scores	Age, sex, maternal education as a proxy for socio-economic position, marital status and the number of children under 18 living in the household. Home environment: (social support, role modelling, rules and restrictions)	Generalized estimating equations were used to predict average BMI z-score and MVPA over time	Positively associated with MVPA: - Siblings' physical activity, maternal role modelling of MVPA and the presence of dead-end roads (for boys). - Having siblings, paternal MVPA role modelling, physical activity rules and parental physical activity co-participation (for girls) Inversely associated with BMI z-score: - number of sedentary behaviour rules and physical activity items (among girls)
9	(Da Silva et al., 2017)	500m buffer around homes	Pelotas, Brazil	18	O MVPA/PA		Sex, time living in address, SES, average area income	Linear and Logistic regressions	Increases in MVPA: Street lighting Higher leisure time PA: Living near the beach Higher active travel: street lighting, presence of cycle lanes (only for intermediate SES) Lower MVPA: Proportion of paved streets and average family income
10	(Engelberg et al., 2015)	1000m street network buffers around participants' homes	Baltimore, MD and Seattle, WA, US	12-17	O MVPA/PA	Self-reported BMI	Age, sex, ethnicity, parent marital status, education, house type. Dog ownership, portable electronic ownership, psychosocial (confidence/self-efficacy, decision balance for PA, enjoyment). (walkability and income level for sampling selection)	Mixed effects regression to adjust for nesting of participants within block groups	Increases in MVPA: - 4-5 min/day for dog walkers (compared to non-walkers or non-owners) - Adolescents in walkable neighbourhoods (12% more likely to do dog walking activity) - Muti-family home, college educated parent, lower perceived traffic safety, higher street connectivity and less mixed use (more days/week of dog walking)
11	(Hinckson et al., 2017)	25-m road network buffers around participant's home (at 250 m, 500 m, 1 km, and 2 km scales)	Auckland and Wellington, New Zealand	12-18	O MVPA/PA		Age, sex, race/ethnicity. parental marital status, highest education in household, length of residence, household income. (walkability and socio-economic status for sampling strategy)	Generalized Additive Mixed Models	Increases in MVPA in Adolescents: - Perceived land use mix - diversity, street connectivity and aesthetics Increases in MVPA in male adolescents: - Objective residential density and number of parks
12	(Katapally et al., 2016)	Neighbourhood	Saskatoon, Canada	10-14	O MVPA/PA	Self-reported BMI	Transportation support from family, peer support to walk or bike, household SES, parent's education, dwelling value, household income and unemployment rate	Multilevel modeling using Hierarchical Linear and Non-linear Modeling	Decreases in ST: - Grid-pattern neighbourhoods, closer to city centre, higher diversity and destinations
13	(Lovasi et al., 2011)	500m buffer area around a straight line between home and Head Start centre (for children living within 2 km of Head Start centre)	New york city, US	2-5	O MVPA/PA	Objective BMI z-scores, Objective skinfold thickness	Age, sex, race/ethnicity, mother's age, birth outside USA, use of spanish, employmet status, number of rooms. Neighbourhood: proportion of individuals below the poverty line, proportion reporting race as black, and proportion foreign born, low income families (Head start centres selected for recuitment based on neighbourhoods child asthma prevalence)	Generalized estimating equations	Objective PA associated with land-use mix and more street trees Adiposity associated with subway stop density, low traffic safety and less park access (Many of the tested associations were not statistically significant and some trends were not in the hypothesized direction)
14	(Macfarlane et al., 2012)	32 neighbourhoods	Hong Kong	15.3	O MVPA/PA	Objective Body Fat	(neighbourhood selected/sampling stratified by walkability and SES)		MVPA positively associated with high walkable areas Light PA associated with low walkable areas (ultra high density)
15	(Mcdonald et al., 2011)		Minneapolis-St. Paul, US	15.4	O MVPA/PA		Age, sex, race/ethnicity, pubertal status, household education, number of people in house, and free/reduced lunch Parents SES: highest level of education, number of people in household receiving free or reduced cost lunch	Latent class analysis and Multivariate linear regression models	No associations found
16	(McGrath et al., 2016)	800 m of the population centroid for each of 12 neighbourhoods in each of 4 cities	New Zealand	9.3	O MVPA/PA		Age, ethnicity, adult's income, and adult's educational qualification	Multilevel linear models	Increase in PA : - Children in mid-tertile distance to school (during school hours) and living closer to school (after school hours) Increase MVPA (steps): - More green space, attractive streets or low-walkability streets (moderate association in non-school days) Decrease MVPA (steps): - Additional pedestrian infrastructure or more food outlets
17	(McMinn et al., 2014)	route to school (5 elementary schools)	Scotland	8-9	O MVPA/PA			Multi-level logistic regression models accounting for repeated observations within participants	Increase likelihood of MVPA associated to commuting via road/track/path Children spent equal amount of time commuting to school via man-made and natural land-uses (but man-made seem to provide more opportunities to achieve MVPA)
18	(Molina-García et al., 2017)	census block	Valencia, Spain	14-18	O MVPA/PA	objective BMI, percent body fat (bioelectrical impedance)	Participant's gender, age and days per week living at primary address and driver license (yes or no). Household number of children number of vehicles per licensed driver, time of residence. neighborhood socio-economic status (SES)	Separate mixed effects regression models fit for all continuous dependent variables, and generalized linear mixed models fit for the dichotomous weight status outcomes	Highest MVPA (weekend): High-SES/high walkable neighbourhoods Lowest average sedentary minutes (weekend): High-SES/high walkable neighbourhoods More time watching TV and more obesity and body fat: lower-SES
19	(Oliver et al., 2015)	800m network buffers around schools and 1000m network buffer around home address - GPS study-specific neighbourhood buffers at the group level	Auckland, New Zealand	9-13	O MVPA/PA		Parental survey: child's age, gender, ethnicity, car availability Area level SES	Generalised estimating equation modelling	Increased proportion of S-R active travel trips: - Increase in street connectivity and destination accessibility Decreased proportion of S-R active travel trips: - Increased distance to school Increase in % of out-of-school time MVPA: - Increase in street audit score (improved streetscape for active travel) Decrease in % of out-of-school time MVPA: - Increase in ratio of high speed to low speed r…
20	(Queralt and Molina-García, 2019)	250m, 500m, and 1000m street-network buffers around participant’s home	Valencia, Spain	14-18	O MVPA/PA		Age, sex, body mass index percentile, and highest parental education level	Mixed-effects regression models with crossed random effects (fitted for MVPA and active commuting for each street-network buffer type)	Increase in MVPA (0.25, 1 km buffer) associated to net residential density and urban greenland area Increase in active commuting for leisure (0.5 and 1 km buffer) associated to street intersection density
21	(Rodríguez et al., 2012)	800m circle around each participant’s home and 50m circle around each GPS-accelerometer point (namely, where intensified movement was identified)	Minneapolis & San Diego	15-18	O MVPA/PA		Age, race/ethnicity, and whether the family qualified for free or reduced price lunch Neighborhood percentage of households under poverty line	Random intercept models using the generalized linear latent and mixed models (GLLAMM) extension multinomial logistic regression models	Odds of higher physical activity intensity (3-level outcome: sedentary, light, MVPA) were higher in places with parks, schools, and high population density, during weekdays, and lower in places with more roads and food outlets
22	(Tappe et al., 2013)		Seattle and San Diego metropolitan areas	6-11	O MVPA/PA	reported BMI	Age, sex, race/ethnicity, household income (participants selection/sampling from neighbourhoods stratified by high and low in physical activity environments)	Multivariate regression models	Objective MVPA and parent-reported child PA: - Parent-reported proximity to play areas Parent-reported neighbourhood PA: - Lower street connectivity and higher neighborhood aesthetics Parent reported PA in parks: - Safety from crime and walk and cycle facilities
23	(Timperio et al., 2014)	800 metres from home	Victoria, Australia	5-6, 10-12	O MVPA/PA		Age, sex, mother's education level	Wards and K-median cluster analyses were used to determine 'clusters' of neighbourhood attributes	Possitively associated with MVPA: - High street connectivity, many play/sport destinations and high crime Negatively associated with MVPA and increase in TV viewing time: - Mixed land use, few play/sport destinations and high traffic
24	(Van Loon et al., 2014)	street network buffers around participant's home (200, 400, 800 and 1600 m)	Vancouver, British Columbia, Canada	8-11	O MVPA/PA		Age, sex and ethnicity, median neighbourhood income and presence of other children in the neighbourhood	Generalized estimating equations, sex stratified models	MVPA positively associated with commercial density, residential density, number of parks and intersection density MVPA negatively associated with distance to school and distance to recreation sites Changes in MVPA: - Built and social neighbourhood environments accounted for 8.7% of variation for boys - Neighbourhood factors such as traffic safety, cul-de-sac density and proportion of low speed li…
25	(Boone-Heinonen and Gordon-Larsen, 2011)	1000m or 3000m buffer from home	US	11-22	S-R MVPA/PA		Race, parent reported education and household income, and census tract-level median household income	Negative binomial generalised estimating equation regression model	Increased weekly MVPA associated to higher landscape diversity and lower crime (regardless of sex or life stage) Decreased MVPA marginally related to higher street connectivity (in females)
26	(Datar et al., 2015)	12 army installations	continental US	12-13	S-R MVPA/PA	Self-reported BMI	Child's age, sex, race/ethnicity. Parents' marital status, education levels, military rank, household income, number of adult and children in the household, on-post residence, time at current installation	Multivariate regression models	For children living off-post Increased reported MPA associated to increase in the perceived proximity-to-recreational-facilities (16.5 min more per week) Decreased reported VPA associated to perceived street connectivity For children on-post: Increased in MPA associated to increase in perceived crime safety (22.9 mins per week)
27	(Dzhambov et al., 2018)	500m around home address	Plovdiv, Bulgaria	15-25	S-R MVPA/PA	Mental health during “the past few weeks” 12-item form of the General Health Questionnaire (GHQ-12) Total daily PA energy expenditure	Mediators: Perceived restorative quality of the neighborhood- the Perceived Restorativeness Scale (PRS) - Being Away and Fascination subscales- Neighborhood social cohesion: brief form Perceived Neighborhood Social Cohesion questionnaire (PNSC-BF) Confounders: Age, sex, ethnicity, room orientation, duration of residence, average time spent at home, individual level SES (obtained via PCA of househ…	Mixed linear models (with random intercept to account for clustering within schools) Linear mediation models to estimate the effects of the different greenspace measures on poor mental health (GHQ scores)	Improved mental health: - no direct associations with objective greeness (NDVI) - indirectly associated with NVDI mediated by the restorative quality (In serial mediation models) Higher restorative quality (related to increased PA and increased social cohesion) was linked to better mental health and associated to all self-reported greeness measures, except quality
28	(Edwards et al., 2010)		Geraldton, Western Australia	12-15	S-R MVPA/PA			Logistic regression models	Achieving recommended levels of PA was not directly associated to proximity to parks and beaches (among 12-15 year olds) Use of parks and beaches for PA associated to proximity and mediated by the presence of a busy road and participation in non-organised activities
29	(Kaczynski et al., 2018)	Participant's home street segment	(130 communities), US	9-15, 4-8 (via parental interview)	S-R MVPA/PA	Reported BMI	Age, sex, parental education, ethnicity	Multilevel linear regression models and multilevel logistic regression	Higher neighbourhood PA: - Living on a side street, cul-de-sac, dead-end or one-way street Lower neighbourhood PA: - No litter on the street
30	(Lin and Ting, 2012)		Nangang District, Taipei, Taiwan	13-15	S-R MVPA/PA			Ordered logit model, negative binomial regression model and binary logit model	Transportation PA associated to raised building density, road density, block size and accessibility to destinations Transportation PA negatively associated to raised residential density and mixed land uses Leisure PA associated to road density and negatively associated to increased land use mix, intersection density and distance to transit system
31	(Magalhães et al., 2017)		Porto, Portugal	13 (T1)-17 (T2) yo	S-R MVPA/PA	Objective BMI	Parental reported BMI	Multinomial logistic regression	Changes in leisure-time PA not associated to distance to urban green spaces or to open sports spaces
32	(Mecredy et al., 2011)	500m circular buffer around these schools (180 schools)	Canada	11-15	S-R MVPA/PA		Sex, grade, family socioeconomic status (SES) Area level SES: median household income, employment rate and the proportion of the population with greater than high school education	Multi-level regression analyses	Less likely to be physically active outside of school associated to youth in neighbourhoods with highest connectivity (results in unexpected direction)
33	(Miller et al., 2019)	1600 metres from home using GIS	Minnesota, US	14.4	S-R MVPA/PA		Ethnicity/race, sex, parents' education and income. Neighbourhood median household income and proportion of population aged <18 years	Linear hierarchical regression	Increases in hours of S-R MVPA: - boys (1.7+), white (1.1 -2.1+ than non-white), sport participation (all boys except Asians), home media equipment (hispanic boys) Decreases in S-R MVPA: - road connectivity (girls Hispanic and Asian) and home media equipment (white boys)
34	(Noonan et al., 2016)N	(10 primary schools)	Liverpool, UK	9-10	S-R MVPA/PA	Objective BMI z-scores, waist circumference, cardiorespiratory fitness (Sports Coach UK 20 m multistage shuttle run test (20mSRT))	Age, Sex, Area deprivation	Analysis of covariance (ANCOVA) and linear regression analysis stratified by IMD (Index of Multiple Deprivation)	Medium deprivation (MD) children defined as: higher residential density and aesthetic scores, lower crime safety, pedestrian and road safety scores (indicating higher perceived walkability) MD children's PA possitively associated with independent mobility, which is inversely associated with crime safety High Deprivation children's BMI and waist circumference was inversely associated with aestheti…
35	(Bejarano et al., 2019)	500 m buffers around participant's home	4 Washington metropolitan areas, US		O ST/PIA	reported BMI	Adolescents: age, sex, race/ethnicity Parents: education, marital status, vehicles per licensed driver, census based household income (for participants sampling: block group types high/low walkability and high/low household income)	Pearson correlations and mixed effects models	Less home neighbourhood ST (sedentary time): - perceived environment related to land use mix-access and walking facilities - objective street connectivity Less daily TV time, daily total screen time, time spent at home associated to perceived neighbourhood aesthetics More total ST associated to street connectivity, mixed land use and objective neighbourhood environmental index
36	(Bringolf-Isler et al., 2018)	200 m radius around participant's home	Switzerland	6-16	O ST/PIA		Age, sex,household income, Swiss neighbourhood index of socioeconomic position (SEP)	Linear regression models	Less Sedentary Behaviour Time associated to: - high perceived safety, living in areas with dead-ends, low main street density and greeness
37	(Hinckson et al., 2014)	12 neighbourhoods in each of four cities	New Zealand	5-13	O ST/PIA		(Neighbourhood selected stratified by walkability and ethnicity)		Decreased ST during school travel time associated to living in second tertile of distance from school (compared to other 2 tertiles) Increased ST associated to traveling by motorized transport (all distance tertiles) and girls living in the third distance tertile had highest ST in the period 16.00-17.59
38	(Aarts et al., 2012)	Neighbourhood areas (33 Dutch neighbourhoods)	four cities in southern part of The Netherlands	4-12	P-R Play	Reported BMI	Age, sex, parental education level, net household income	Multilevel GEE analyses	Children's outdoor play associated with presence of sidewalks (informal play areas) and traffic safety: - presence of pedestrian crossings without traffic lights (girls 4-6 y and boys 7-9), presence of pedestrian crossings with traffic lights (boys 4–6 y), presence of traffic lights (girls aged 7–9 y), presence of speed bumps among boys aged 7–9 y
39	(Bringolf-Isler et al., 2010)	100 m, 200 m, and 500 m buffers around the place of residence	Berne, Biel-Bienne, and Payerne (Switzerland)	6-7,9-10, 13-14	P-R Play		Age, sex, and nationality parents: residential location; maternal education, number of younger and older siblings; family type, day care attendance; and number of cars at home	Multivariable regression models	Time spent vigorously playing outdoors significantly associated to socio-cultural factors, parents' perceptions and objectively measured environmental factors Less time playing outdoors in adolescents and younger children: - Higher street density in a 100m around home buffer (only in more urbanized areas), - Parental concern with traffic safety (primary school children) - Girls, adolescents, and …
40	(French et al., 2017)	block ( 500-m radius) surrounding the participant's home	Minneapolis-St Paul, Minnesota,US	2-4 yo (pre-school)	P-R Play	Objective BMI	Age, sex, race/ethnicity, parent employment status, income, marital status and number of children in the household	Regression or Chi square analysis to assess bivariate associations	Increase frequence Park Use associated to not having to cross a busy street, walkable neighbourhoods and more incivilities
41	(Huang et al., 2019)	20 parks in low income neighbourhood	New york city, US	5-10	Observed Play/Park use		Area deprivation index (low-income diverse communities, ethnic groups)	Poisson and negative binomial models	Greater numbers of children in parks and higher MVPA (Asian, Latino, and African American): - Higher land use mix and pedestrian-friendly streets Increased MVPA (Asian and Latino children) associated to quality of environment Decreased MVPA (Asian and Latino children) associated to level of deprivation and crime rates Decreases in number of children doing MVPA (all) associated to park's access to…
42	(Lee et al., 2016)	800m (linear distance) from school (all arterial streets and random sample of 25% residential streets)	Guadalajara, Mexico city, Puerto Vallarta, Mexico	6-11	P-R Play		Age, sex, annual household income, number of children and total number of people in the household (via School Physical Activity and Nutrition (SPAN) survey completed by parents), neighbourhood SES (based on urban poverty index)	Covariate-adjusted, single-environmental variable, multi-level logistic regression models and Two-level random-intercept model	Increased outdoor play associated to fewer path obstructions and more pedestrian amenities Reduced participation in sports or organized activities associated to greater street cleanliness, more pedestrian amenities, and more path obstructions All PA negatively associated with walkability
43	(Yoon and Lee, 2019)	Half-mile (800 m) Euclidean buffer around participant's home	Austin, Texas. US	4-11	P-R Play	Reported BMI	Age, sex, grade, number of siblings, qualification form free/reduced price lunch, parents' education, number of cars, years of residence, parental attitudes toward walking or driving	Multivariable linear regression models	Increased play time associated to: - Higher residential density (white children) - Neighborhood safety, destinations, and land uses Decreased play time associated to: - Higher street connectivity (intersections/crossings) (Hispanic children) Hispanic children used fewer types of places to play outdoors but for more minutes/weekday
44	(Dessing et al., 2016)	25-m buffer around routes to/from school	Netherlands (suburban municipalities)	8-12	O ATS			Conditional logistic regression models (comparison of characteristics of shortest and actual routes)	Route choice associated with: - through residential areas (>80%), traffic lights, higher percentage of visible surface water (compared to shortest route) Route choice less associated with: - zebra crossings and high occurance of accidents (cycling)
45	(Helbich et al., 2016)	100m buffer around route to/from school (6 elementary schools in 5 neighbourhoods)	Netherlands	6-11	O ATS	Objective BMI	Age, sex, and ethnicity, (ethnicity and SES considered for selecting/sampling similar neighbourhoods- only children living within the school neighbourhood were selected)	Generalized linear mixed models with a logit link function (probability of children's Active Travel to School -ATS)	Active travel to school associated to well connected streets and cycling lanes. Distance was not found to be not significant (because only children living within the school neighbourhood were selected)
46	(Kaplan et al., 2016)	500m, 1500m street-network buffers around participant's home and transport-zone	Denmark	10-15	O ATS		Age, sex, disability, information about parents and family members, number of cars in household, housing type, home ownership Neighbourhood: population distribution, urban/rural classification	Heckman selection model	Increase probability and amount of active travel (walking) by young adolescents associated to: - Number of siblings - Living in a flat (compared to those living in a house, who cycle more) - Shorter distances to school - Reduced density of car traffic - Higher density of intersections [reducing crash frequency and severity and diminishing the movement of heavy vehicles in local streets(for cyclin…
47	(Lee, 2020)	0.25 mile buffer of each participant’s home. 2 schools in suburban neighbourhoods and 2 in new urbanist	North Carolina, Chapel Hill-Carrboro City, US	9-11	O ATS			T-test (BE variables difference between conventional and new urbanist neighbourhood)	Increase in days of walking/cycling associated to new urbanist neighbourhoods with: - Walkable environments - Shorter distance to school (t=10.1, df=365, p=.000) - Higher mixed land use (t=-7.0, df=166, p=.000) - Longer streets (t=-22.6, df=134, p=.000) - Higher intersection number (t=-17.6, df=135, p=.000) - Longer sidewalks (t=-19.2, df=114, p=.000); - Higher proportion of sidewalk to street (t…
48	(Rodríguez et al., 2015)	Street segments along potential routes	San Diego, CA and Minneapolis, MN	13 - 15	O ATS		Neighborhood Places Log (NPL), a travel diary in which they logged the name, address, and type (e.g., school, home) of each destination, as well as the travel mode, and arrival/departure times	Conditional logit model	(both sites) Route choice associated with: - Shorter distance (strongest) - Presence of greenway or trail, higher safety, presence of sidewalks and availability of destinations
49	(Argin and Ozbil, 2015)	40 street segment along the selected routes for each school (10 elementary schools)	Istanbul, Turkey	12-14	S-R ATS			Linear models	Route selection associated with: - Shorter distances and the presence of pedestrians - Higher levels of active land uses opening to the street - Space syntax measure of global choice (high through movement potential)
50	(Argın et al., 2017)	Along the shortest route between home and school	Istanbul, Turkey	12-14	S-R ATS				Route choice associated with directional accessibility, amount of ground floor atractions and sidewalk width
51	(Bosch et al., 2020)	Along the shortest route between home and school	London, UK	5-11	S-R ATS		Ethnicity, obesity and socio-economic status	Multilevel ordered logistic regression modelling	Choice for active commuting associated to proximity to school Lower likelihood of children walking or cycling to school: - High levels of accidents, crime and air pollution along the route to school - Black, with obesity, younger and higher SES families Higher odds of active commuting: - Higher walkability and higher average densities of convenience stores along the way
52	(Campos-Sánchez et al., 2020)	Buffer around school at willing to walk distance (1250 m for children and 1350 m for adolescents) (26 schools)	3 cities in southeast Spain	7-11, 12-18	S-R ATS		Age, sex	Binary logistic regression	For children Increased walking to school associated to short route distance and route directness Decreased walking to school associated to mixed land use density and high street intersection density For Adolescents Increased walk to school associated to short route distance and route directness and mixed land use density and high street intersection density
53	(Carlson et al., 2014)	1000m street network buffers around home and around school	Baltimore, Maryland-Washington, DC and Seattle-King County, Washington metropolitan areas	12-15	S-R ATS		Age, sex, and ethnicity, parent's education, marital and work status, number of vehicles per licensed driver in the household. Parent self-reported engagement in PA (GPAQ) (census tract level walkability and income as selection criteria for sampling)	Mixed effects multinomial regression models	Increased ocassional active travel to/from school associated to: - Perceived street connectivity, objective street connectivity around home, objective residential density around home Increased habitual active travel to/from school: - Parent modelling of active travel, perceived street connectivity, perceived pedestrian safety around home, objective residential density around home and around schoo…
54	(Carver et al., 2014)	800m street network buffer around home, Route to school area (100-m buffer of the shortest route) 1600 m around school (children residing in this area)	Norfolk, UK	9-10	S-R ATS		Child reported age, sex, number of sibling and bicyle ownership Parents reported car ownership, highest education level and rules for child's PA Parents perception of social cohesion, trust, sense of community Child peer support for ATS and perception of safety for walking	Regression analysis	(Longitudinal associations) Walking/cycling independently to school associated positively with parents allowing kids to play anywhere in the neighbourhood and negatively to household car access (for boys) Walking/cycling independently to school associated positively with land use mix, and negatively with proportion of main roads and parental encouragement for walking/cycling (for girls)
55	(Christiansen et al., 2014)	14 schools	Denmark	11-13	S-R ATS		Age, sex, household income, parent nativity Student's perceived social support (parents and peers) and social norms (prevalence of parents and peers cycling)	Multilevel statistical models	Highest odds ratio for Active Travel to School- ATS associated to medium and high walkability school sites, distance to school below 2 km, no speeding traffic and many paths in the home neighbourhood
56	(Curriero et al., 2013)	Shortest home to school route blocks (6 schools)	Baltimore City, US	8-12	S-R ATS		Schools from low, moderate, and high violence areas were considered	Multivariate regression analysis and Generalized Estimating Equations (GEE) approach, which accounted for correlation (clustering) within NSAs	The odds of walking to school related to path quality was 0.88 but insignificant Higher odds of walking to school for children living in higher home street block incivility
57	(Deforche et al., 2009)	(20 schools)	Belgium	17.5	S-R ATS		Sex, birth date, and socioeconomic status (SES; based on parental education) Social environmental variables were modeling and social support from family and friends Home environmental factors: availability of physical activity equipment at home and availability of electronic devices in the bedroom	Moderated multilevel regression analysis	Increased active travel associated with perceived higher land use mix diversity, higher street connectivity, more attractive environments, better access to recreational facilities, and higher emotional satisfaction with the neighborhood Increased leisure-time sports associated to higher perceived safety from traffic, better access to recreational facilities, more physical activity equipment at ho…
58	(Greer et al., 2019)	walk-to-school route environment	Bridgeport, Connecticut. US	14-17	S-R ATS	self-reported experiences (travel related)	(one the poorest areas in the city)	Chi-square tests (associations students' travel model and negative travel-related experiences)	Feeling unsafe and having poor school performance associated to active travel to school (higher proportion)
59	(Guliani et al., 2015)	8 inner-urban schools and 8 inner-suburban schools	Toronto, Canada	10-11	S-R ATS		Sex, household income, mother's employment	Structural equation models	More likely to walk to school: Boys (and associated with parental perceptions) Girls travel to school not associated with parental perceptions Parental negative perception of walking infrastructure and reduced automobile safety associated to distance to school, sidewalk unavailability, intersection density, heavy traffic near school (only boys) and major routes crossing (only girls)
60	(Khalid et al., 2020)	800m from school (2 schools)	Shah Alam, Malaysia	10-12	S-R ATS		Sex, who they walk with, SES	NA (Descriptive)	Choice to/from school significantly correlated with grid with mainly linear, shortest paths and block lengths that are accessible within children walking range (SSX integration) Increased encouragement for children to walk to/from school: - school that is adjacent to main streets with the co-presence of attractors such as shop houses, offices, restaurants, open spaces and other service providers,
61	(Larsen et al., 2012)	50-m buffer along shortest home to school route (21 schools)	London, Ontario, Canada	11-13	S-R ATS		Sex, diet , median household income for the segment (only children living within 1.6 km of school were elegible)	Logistic regression	Active Travel to School -ATS- was positively associated with shorter trips, with distance being the most important correlate, followed by presence of street trees Boys were significantly more likely to ATS modes than girls ATS was negatively related to: higher traffic volume along the route, children from higher incomes, higher residential densities and mixed land uses
62	(Macdonald et al., 2019)		Scotland	10-11	S-R ATS		Urban/rural (home) classification, household income, season of measurement and latitude (weather)	Three-stage logistic regression models (association between active travel and home-to-school distance and walkability, separately (models 1 and 2), and then combined (model 3)	Higher probability of ATS: - shorter distance to school - higher walkability (for all distances)
63	(Marwa and Muhajarine, 2012)		Saskatoon, Canada	10-14	S-R ATS			Multilevel logistic regression analysis	More likely to report walking or cycling to school: Boys, from higher SES, older and have more siblings, children in high density, grid-pattern road network and high safety neighbourhoods
64	(Mitra and Buliung, 2015)	400-m straight line buffer distance of each student’s home	Toronto, Canada	11, 14-15	S-R ATS		Child's sex Household: number of children, single adult household, vehicles per licensed driver, income, household travel interactions	Multinomial conditional logit models	Distance to school was the most important barrier to walking for both age groups Increase odds of walking for children associated to: - Neighbourhood built environment (i.e., major street intersections, retail density and block density), gender had no impact Access to transit only associated with youth travel and male youth were more likely to walk than female youth
65	(Molina-García et al., 2019)	1000m street-network buffers from adolescents’ homes	Valencia, Spain	12-18	S-R ATS		Age, sex, parental education, number of motor vehicles per licensed driver at home Psychosocial factors: Perceived barriers to ATS (environment/ psychosocial) Physical self-efficacy Social support from peers SES of the school neighborhood census blocks (for selection/sampling)	Self-organizing maps (SOM) analysis	Low Active Travel to School- ATS associated to: - Low residential density - Low street connectivity - Greater distance to school - Low physical self-efficacy - Medium social support - Good home access to motorized vehicles Lowest ATS associated to: - Higher perceived barriers (environment/safety and planning/psychosocial)
66	(Molina-García and Queralt, 2017)	child's home and school neighbourhood (census block plus a 100-m straight-line buffer around the perimeter )	Valencia, Spain	10-12	S-R ATS	objective BMI	Child's age, sex, parental education level (as proxy for SES), adult accompaniment to/from school, motor vehicles per licensed drivers and perceived psychosocial aspects (census blocks were divided into deciles based on walkability and SES separately for sampling)	Mixed model regression	Increase in ATS trips: - Children living in more walkable neighborhoods reported 2.5 more trips per week compared with those living in less walkable neighborhoods - Attending schools located in lower SES neighborhoods
67	(Özbil et al., 2020)o	800- and 1600-m buffer around the respondent home and school (20 schools)	Anatolian part of İstanbul, Turkey	12-16	S-R ATS	objective BMI	Sex and socio-economic features (educational attainment, income, and auto ownership)	Multivariate regression analyses	Lower BMI associated to: - Active commute to school - Higher street network connectivity (at segment level) (SSX)
68	(Panter et al., 2010)	Around the home (800-m) and on route to school, school environments (92 schools)	Norfolk, UK	9-10	S-R ATS		Parents: access to or ownership of a car, mode of travel to work, and educational qualifıcations Home neighbourhood: socio-economic deprivation School environment: travel plan or programmes (walking bus, walk to school or pedestrian training)		More likely to walk associated to: Higher density of roads in their neighborhood Less likely to walk or cycle to school associated to: Children who lived in a more deprived area and whose route to school was direct and with high density of streetlights (less likely to cycle)
69	(Tewahade et al., 2019)	1000 m radius around participant's home	US (national)	Youth and emerging adults (mean age 16.27)	S-R ATS		Ethnicity, sex, education, and socioeconomic status	Multinomial logistic regressions and one-way ANOVAs	Increased ATS associated to: _ Land use diversity, street connectivity, residencial density, walkability and park and recreational density (only for wave 1)
70	(Veitch et al., 2017)	800 m pedestrian network buffer from participant's home	Victoria, Australia	12-14	S-R ATS		Mother reported: age, education, employment, and child's age and sex, enjoyment of walking/cycling to school, cycling for fun, walking for exercise and playing outdoors. Mother reported confidence on child's ability to travel unaccompanied	Mixed-effects logistic and linear regression models, which included random intercepts for children and fixed effects of time	Active travel to school associated to: Enjoyment, greater mother's confidence in child's ability, greater perceived safety, satisfaction with neighbourhood and proximity to walking track Independent travel to school: Enjoyment and mothers perception of safety and proximity to walking tracks Active travel to non-school destinations: mother's perception of road safety and social norms
71	(Wang et al., 2017)	1000m street network buffer from participant's home and school	Seattle, WA and Baltimore, US	12-16	S-R ATS	Reported BMI z-scores	Age, sex, race/ethnicity, job, and being home-schooled, Household: parental marital status, highest education of an adult, annual income, and ratio of vehicles per licensed driver	Mixed-effects regression models	Active travel index score associated to: - Walkability, streetscape quality and nearby park and recreation facilities and self-efficacy, social support from peers and enjoyment of PA
72	(Ghekiere et al., 2016)	800m buffer around home	Melbourne, Australia	10-12	P-R AT		Child's age and sex, family SES and regular parental accompaniment when walking/cycling. 19 schools (9 low SES, 10 high SES)	Multilevel linear regression models	Higher overall walking and cycling trips frequency related to parental accompaniment Higher number of walking/cycling trips associated to: - Number of intersections, sport and recreation POS (points of interest), sport options, population density - Intersection density (children without parental accompaniment)
73	(Giles-Corti et al., 2010)	2000m area (based on Euclidian distance) around schools (25 schools)	Perth, Western Australia.	9-11	P-R AT	Objective BMI	Sex, year group, maternal education (Schools were assigned a neighbourhood walkability and SES score for sampling)	Multivariate analyses. Logistic regression models were fitted to the data with Huber-White sandwich estimate of variance in order to adjust for clustering	Higher regularly walking to school associated to: - Children attending schools in high walkable neighborhoods (i.e, high street connectivity and low traffic volume) Less regularly walking to school associated to high connectivity but high traffic volume
74	(Özbil Torun et al., 2020)	400m aerial buffer from home	Istanbul, Turkey (5 districts)	12-16	P-R AT		Socio-economic status (income, car-ownership and education level)	Logistic geographically weighted regression models	Higher odds of walking for recreation associated to: - Directional accessibility (in areas with marked differentiation of street connectivity structure: super grid and organic streets) Higher odds of transportation walking associated to: - Reduced residential density and increase in commercial and recreational activities
75	(Rothman et al., 2015)	School attendance areas (20 schools)	Toronto, Canada	9-12	P-R AT		Child's grade, gender, and access to a car. School: proportion of children with primary language not English, proportion of new inmigrants and total school population	Repeated-measures logistic regression	Lower odds of walking to school: - High parental perceived school route traffic danger but unrelated to perceived school site traffic danger High perceived route danger associated to: - Dangerous midblock crossings near school, higher flashing beacon density, lower-dead end roads, collector roads, traffic lights and school crossing guards densities
76	(Yesiltepe and Ozbil, 2015)	400m and 800 m buffers around homes and 1600 m buffers around schools (for sampling segments to audit)	Istanbul, Turkey	12-14	P-R AT		Sex, age, parental education, car ownership	Logistic regression	Walking behaviour associated with street network connectivity Increased transportation walking associated with: - Local choice within 400m - Parents with access to more destinations, parents' perception of prevalence of alternative routes, perceived interesting architecture sights, presence of trees, presence of crosswalks and traffic lights
77	(Moran et al., 2016)	400m radius from the respondents’ home	Rishon LeZion, Israel	10-12	S-R AT		Child'sex, grade. Number of cars per household Psycho social factors: acquaintance with other children, frequency of child outdoor play. Inter-personal factors: independent mobility by foot and by cycle travel preferences: pro-walking or pro-biking 7 neighbourhoods (traditional and suburban similar SES)	Bivariate and multivariate logistic regression models	Increase walking associted to intersection density, residential density, and built coverage Reduced cycling associated to intersection density, residential density, and built coverage
78	(Moran et al., 2018)	25-m buffer around routes to/from 4 destinations (schools, public facilities, retail, parks) in inner-city area and suburban area	Rishon LeZion, Israel	10-12	S-R AT		Individual charactheristics	Conditional logistic regression	Routes more likely to be selected if: - Fewer intersections but more compact form (higher FAR and building height) along the route, ratio of built-to-lot area and shorter distance Compared to land use, compact urban form was found to be more strongly associated to frequency and choice to walk in children
79	(Villanueva et al., 2013)	2000m around school (the walkable service area based on the formal pedestrian network up to 2 km in any direction from the school, divided by the area within a 2 km radius of the school)	Perth, Western Australia.	10-12	S-R AT		Parent-reported confidence in child's ability to travel independently (school ranked via walkability and area-level socioeconomic strata for selection)		Increase independent mobility -IM- in children's travel associated to increase in local destinations Odds of IM more than halved for boys living on a busy road, near shopping centers, or community services Odds of IM more than double in girls living in neighborhoods with well-connected, low-traffic streets Odds of IM increased in boys with access to local recreational and retail destinations
80	(Amram et al., 2020)	One-mile walking catchment around school (28 schools)	Spokane, Washington	5-12	N/A	Objective BMI, overweight or obese	Age, sex, percentage of students eligible for free and reduced meals (FRM)	Multilevel logistic regression	Odds of being overweight or obese (unadjusted) related to age, sex, percentage of students in FRM, area crime levels, walkability, and arterial road exposure
81	(Barnett et al., 2015)		Montreal, Canada	8-10	N/A	Objective BMI z-scores and fat mass index (total adipositity) Objective waist circumference and central fat mass % (central adiposity)		Principal component analysis, cluster analysis and multivariable linear regresions	Higher overall and central adiposity associated to lower levels of safety from vehicular traffic (regardless of other walkability measures)
82	(Bell et al., 2020)	1600m area around home address (network distance)	Western Australia	5.5	N/A	Positive child development (physical, social or emotional early development)	Child's sex, aboriginality, english as a second language status, area-level socioeconomic disadvantage (Index of Relative Socioeconomic Disadvantage (IRSD))	Multi-level logistic regression. Multi-level analyses were conducted with children clustered within geographical areas	Lower odds of physical vulnerability associated to: - Increased neighbourhood residential density, presence of railway station, and higher counts of playgroups and kindergardens. Lower odds of social vulnerability: - Presence of high-quality green spaces Increased odds of physical and social vulnerability: Larger areas of neighbourhood home-yard space Higher odds of social and emotional vulnerabi…
83	(Chen et al., 2019)	Neighbourhood around home address	Chicagoland area, US	9-17	N/A	Asthma-relevant immunologic processes	Family relations quality (trust, support, and conflict). Child's sex, age, ethnicity (white versus nonwhite), family income, asthma severity, child was using an inhaler and a β-agonist	Hierarchical multiple-regression analyses	Fewer Asthma symptoms associated with better quality family relations : - When high neighbourhood danger No association of Asthma and family relations: - When low neighbourhood danger
84	(Duncan et al., 2012)	400m and 800m street network buffer around participant's home (22 schools)	Boston, US	14-17	N/A	Reported BMI z-scores	Age, sex, race/ethnicity, other youth in household, nativity		Most built environment features were not associated with BMI z-score. The built environment does not explain a large proportion of the variation in adolescent BMI z-score or racial disparities in adolescent obesity. However, there are some differences by race/ethnicity. Higher BMI z-score associated to: - Density of bus stops (for Whites) - Reduced retail destinations (for Asians) - Sidewalk comp…
85	(Duncan et al., 2013)	400-800 street network buffer around home (22 schools)	Boston, US	16.3	N/A	Depressive symptoms Modified Depression Scale (MDS)	Age, sex, race/ethnicity, presence of other youth in household. Neighbourhood: percent of no-hispanic black residents, percent of hispanic residents, percent of household below poverty line, percent foreign born	Standard Ordinary Least Squares (OLS) regression and spatial simultaneous autoregressive models	Results on the unexpected direction but most built environment features were not associated with depressive symptoms among youth even when considering demographic differences. Higher depressive symptoms associated to: - Higher density of subway stops - Median pedestrian route directness and intersection density (girls) - Increased park density (for Blacks) Less depressive symptoms: - Recreational…
86	(Ghenadenik et al., 2018)	10 contiguous street segments around residential addresses	Montreal, Canada	8-10 yo (baseline) 10-12 (follow-up)	N/A	Objective BMI z-scores, objective waist-height ratio	Sex, parents: BMI, education, area-level deprivation	Multivariable linear regression models	Lower zBMI and lower waist-height ratio associated to presence of any pedestrian aid (more pronounced effect in higher density areas) Lower zBMI (not with lower waist-height ratio) associated to presence of convenience stores
87	(Gilliland et al., n.d.)	500m and 1000m circular and network buffers around each participant's home and school. School neighbourhoods school-specific "walksheds" (28 schools)	London, Ontario, Canada	10-14	N/A	reported BMI z-scores	Age, sex	Multilevel structural equation modeling	Built environment characteristics around children's homes and schools had a modest but significant effect on their BMI Lower BMI z-scores associated with public recreation opportunities within a 500 m network distance of home Higher BMI z-scores associated with fast-food outlets within the school walkshed
88	(Gose et al., 2013)	800m euclidian distance buffer around home	Kiel, Germany	5-7, 9-11 (at follow-up)	N/A	Objective body mass index-standard deviation score (BMI-SDS)	Parents: (mother) self-reported BMI, years of schooling, nationality, home garden and type of house District: Number of cars per day registered in several street stations referred to the area, crime rates Neighbourhood SES: Unemployment rate, proportion of inmigrants and percentage of welfare recipients	Multivariate model	Associated with BMI-SDS over 4 years: - Walkability, street type, socioeconomic status of the district and perceived frequency of passing trucks/buses Only neighbourhood SES had an effect on change in BMI-SDS.
89	(Hoyt et al., 2014)	Random selection of street segments within a 0.25 mile radius around home	Kaiser Permanente Northern California (KPNC), US	8-10	N/A	Objective BMI z-scores	Ethnicity, pubertal status, and baseline BMI, household income and size, parental education, neighbourhood SES	Logistic regression models using generalized estimating equations	Increased odds of being obese (for girls) associated to increase in the food and service retail scale and increase in physical disorder scale
90	(Hwang et al., 2017)	Street segments (100-ft buffer) around schools within a 1/4 mile network buffer area	Austin, Texas, US	5-19	N/A	Child pedestrian crashes (objective presence of crashes on the street segment)	Socio-economic characteristics of school neighbourhood	Binary logistic regression model with Firth's penalized likelihood method	Reduction Child pedestrian safety associated to: - Longer block lengths, missing sidewalks, crosswalk density, commercial land uses around schools (critical for socioeconomically disadvantaged children)
91	(Jia et al., 2019)	Child's home neighbourhood	US (48 contiguous states at census tract)	early childhood 6-7 until 16	N/A	Objective BMI	Age, sex, ethnicity/race, SES (child). Education and urbanicity (parents)	Chi2-test and T-test (disparities in gender) two-level mixed effect model	Lower BMI associated to: - Increased intersection density (mainly girls and suburban) and higher residential density (not highest)
92	(Mecredy et al., 2012)	5000m circular buffer surrounding each school (180 schools)	Canada	11-15	N/A	Self-reported physical activity injuries occurring in the street (street injuries)	Sex, grade, family SES, neighbourhood-level SES	Multilevel logistic regression analyses	Students living in neighbourhoods with low versus high street connectivity reported possible increases in the occurrence of street injuries
93	(Nieuwenhuijsen et al., 2019)	Area around home address (100-m, 300-m or 500-m buffers)	Six European birth cohorts (Bradford, UK; Poitiers and Nancy, France; Valencia, Spain; Kaunas, Lithuania;Norway; Crete, Greece)	0 (at birth)	N/A	Birth weight, term low birth weight (TLBW)		Deletion Substitution-Addition (DSA) algorithm,	Birth weight associated (significant and positive) to: - NDVI (green space), presence of public bus line, traffic density, (unadjusted) green space Birth weight associated (significant and negative) to: - Land use SEI and Air pollution (PM2.5), (unadjusted) walkability, facilities density, building density, street connectivity, PM2.5 and NO2.
94	(Simons et al., 2018)	Census tracts	Toronto, Canada	8-15	N/A	Incidence and ongoing asthma	Sex, census tract-level neighbourhood income quintile, pre-term birth, obesity, other atopic conditions	Generalized linear mixed models	Increase in incidence of Asthma or ongoing asthma associated to low walkability (birth home neighbourhood)
95	(Thielman et al., 2019)	Census area of respondent	Canada	6-11; 12-17	N/A	Objective BMI z-scores		Linear regression (differences between walkability quintiles in zBMI)	Lower zBMI associated to second highest walkability quintile (only for males 6-17)
96	(Timperio et al., 2010)	800m and 2000m Euclidean buffer from home.	Melbourne, Australia	5-6 and 10-12	N/A	Objective BMI z-scores and BMI changes	Parenta: age, highest level of education, usually speak English in the home, marital status, and employment status, self-reported BMI for female carer (and changes in BMI)	Univariate and multivariable linear regression analyses	Cross-sectionally, less BMI z-score associated to: - Increased length (km) of access paths (younger children) and number of sport/recreation public open spaces and length (km) of access paths and length of local roads (older children) Longitudinally, less BMI z-score associated to: - Increased in proportion of intersections that were 4-way around home (younger children), length (km) of access pat…
97	(Xue et al., 2020)	48 US states, census tracts	US	10-17	N/A	Reported childhood obesity (BMI), Prevalence of overweight and obesity	State-level poverty rate, percentage of urban areas, racial/ethnic composition measured by Shannon entropy index	Mixed-effect models with cluster-robust errors	(states with) higher childhood obesity prevalence had lower road intersection density
98	(Laxer and Janssen, 2013)	1000m radius circular buffer around schools as a proxy for the home neighbourhood (only students living within the buffer were included) (272 schools across canada)	Canada	11-15	S-R ST/ PIA		Sex, age, race and perceived family SES neighbourhood SES: average family income, unemployment rate and education	Multilevel logistic regression	Population attributable risk estimates suggested that 23% of physical inactivity within youth was attributable to living in walkable neighbourhoods, 16% was attributable to living in neighbourhoods with a low density of cul-de-sacs, and 15% was attributable to living in neighbourhoods with a moderate to high amount of park space. Results all in the unexpected direction
99	(Leung et al., 2010)	Random selections of every third street segment within 0.25 mile radius around each girl's residence	Northern California, US	Children	S-R E	objective BMI	Race-ethnicity, household size, age of birth mother, and household income, Neighborhood Deprivation Index	Logistic regression analyses	After adjusting for demographics, total energy intake was found to be associated with prevalence of "food and retail" destinations More physical activity associated to "recreation" and "walkability" scales (Hispanic/Latina girls) and less "physical disorder" (African-American girls)
